# Supplementary material for: Procyanidin A1 from Peanut Skin Exerts Anti-Aging Effects and Attenuates Senescence via Antioxidative Stress and Autophagy Induction
Source: Antioxidants (Basel). 2025 Mar 7;14(3):322. doi: 10.3390/antiox14030322 (PMC11939485; doi:10.3390/antiox14030322)
Supplement: Supplementary file 1 [file antioxidants-14-00322-s001.zip]

Archive with 1 entries (1 files):
- antioxidants-3509841-supplementary.pdf
